# Supplementary material for: Filaggrin loss-of-function variants are associated with atopic dermatitis phenotypes in a diverse, early-life prospective cohort
Source: JCI Insight. 2024 Apr 2;9(9):e178258. doi: 10.1172/jci.insight.178258 (PMC11141906; doi:10.1172/jci.insight.178258)
Supplement: Supporting data values [file jciinsight-9-178258-s103.xlsx]

## Sheet: Figure2A
No_FLG_LoF_Variants	1+_FLG_LoF_Variants		EUR_Ancestry_LoF	AFR_Ancestry_LoF	EUR_Ancestry_NoLoF	AFR_Ancestry_NoLoF
378	60		29	31	107	271

## Sheet: Figure2B
1_FLG_LoF_variant	2_FLG_LoF_Variants
57	3

## Sheet: Figure2C
Insertion	Deletion	SNV
1	6	13

## Sheet: Figure2D
Premature_stop_introduction	Frameshift_variant
13	7

## Sheet: Figure2E
Known_AD_risk_variants	Variants with novel AD associations	Novel variants
10	9	1

## Sheet: Figure4A
food allergy: full cohort	AFR	EUR	Moderate/Severe atopic dermatitis: full cohort	AFR	EUR	Measured sensitization: full cohort	Allergic rhinitis: full cohort
1.50148	1.26156	0.739712	1.22632	1.05518	0.808946	0.852893	0.635521
2.81143	2.7075	1.69474	2.1256	2.85714	1.89858	1.47235	1.23867
5.26423	5.81072	3.88277	3.68434	7.73635	4.45593	2.54171	2.41424

## Sheet: Figure4B
0 FLG LoF	1+ FLG LoF
31.2	39
33.4	20.5
43.3	34.8
13.4	5.9
14.3	38.7
15.3	15.9
38	7.1
18.6	63.7
13	41.3
4.7	26.8
24.1	41.5
29	35.9
21.8	13.4
21.5	8.1
5.4	61.1
22.5	47.8
27.4	37.9
31.8	28.9
22.5	18.9
10	43.2
10.5	10.1
16.3	15
27.7	5.9
19.3	13
10.6	28.2
35.3	22.9
11.1	9.8
13	38.9
26.6	29.9
6.6	25.4
4.7	18.2
34.1	35.4
22.6	26.3
31.8	5.6
16.9	14.1
17.5	22.3
15.1	46.8
27.9	6.7
46.5	9.5
25.3	34
12.5	26.5
14	38.7
11.1	39.5
43.7	21.5
7.3	35.2
5.9	1.2
19.4	19.1
29.2	19.9
5	60.8
15.2	37.3
11.3	33.4
14.1	13.1
25.1	23.5
57.4	32.1
43.1	52
28.5	11.5
22.3	59.7
18.4	6.1
22.8	49.8
9.1	44
11.8
17.7
11.1
54.9
24.3
43.7
31.6
26.4
63.5
18.9
36.3
10.9
23.6
27.3
48.5
9.9
16.3
0.6
12
5.6
20.1
3.3
18.5
17.3
58.6
4.4
22.6
54.6
27.5
17.5
29.1
40.4
19.7
19
18.4
31.2
18.5
28.7
2.4
38.2
25.7
42.3
13.2
48.9
44.3
13.4
17
27.5
8.6
25.6
6.8
85.8
14.5
16.7
10.3
14.5
22.2
25.3
31.4
41.9
26
8.9
9.1
23.8
39.1
4.2
11.6
14.7
31.2
2.4
31.1
10
11.7
14.1
19
18.8
16.8
14.1
16.4
17.6
8.6
37.2
18.1
9
8.1
11.5
25
16.4
24.8
19
37.2
15.8
14.5
58.9
46.6
45.7
9.6
10.4
11.4
40.7
7.5
38.1
10
19.7
12.4
5.3
25.3
23.6
7.3
54.2
17.8
14.5
18.8
21.5
51.4
15.5
4.5
22.6
15.7
46.8
8.9
6.1
11.1
38
9.1
29.5
9.4
13
10.9
30.7
13.3
25.1
15.9
3.5
18.9
49.1
25
6.2
33.5
61.6
20.5
20.3
10.6
12.4
71.8
21.9
12.3
22.8
22.6
26.4
55.2
38.9
28.6
50.5
18.5
26.1
28.8
13.1
13.7
16.4
19
31.9
14.2
33.5
25.1
38
8.9
31.8
20.2
36.2
23.1
11.4
18.3
8.1
18.9
7.9
16.5
9.7
16.5
12.3
16.8
16.9
7.3
17
31.2
5.5
19.4
11.3
15.9
38.9
17.2
27.8
22.7
14.5
31.9
20.6
66.4
34.7
26.8
10.1
16.7
12.9
39
29.3
15.5
23.3
43
49.4
19.4
19.6
11.1
11.1
6.4
8.2
18.1
12.8
58.7
7.2
24.7
12.7
12.3
20.6
34.4
17.1
20.2
27.6
13.8
14.4
31.9
10.1
42.7
14.3
5.4
44.4
12.4
6.4
28.4
26.9
7.3
27.3
37.9
28.5
18.6
4.7
17.6
43
8.1
38
4
14.7
20.5
6.2
11
42.2
7.3
31.6
8.6
27.3
14.6
14.1
18.5
11
65.5
17.5
23.4
42.1
19.5
7.9
17.6
25.5
16.1
11.6
47.9
23.4
6.8
18.3
25.2
28.6
40.4
39
6.4
25.1
14.9
11.1
19.6
35.9
39.4
8.9
33.1
16.5
5.4
11.7
29.8
13.2
28.5
21.3
24.5
5.7
5.5
17.2
20
86.2
33.7
29.9
40.1
62.6
23.4
9.7
25.6
27.5
11.8
29.3
24.3
5.2
27.1
52.7
32.1
57.9

## Sheet: Figure4C
0 FLG LoF	1+ FLG LoF
53.3	14
10.7	8.6
10.5	28.9
5.1	7.8
13.9	19.9
18.9	7.9
26.6	15.4
10.3	22.4
8.8	6
8.2	15.7
13.1	22.6
25.5	44.3
84.5	11.9
5.1	16.1
10.7	69.6
5.2	17.7
89.1	18.8
5	17.4
52.3	10
6.3	48.3
14	70.3
6.6	9.4
5.8	6.3
27.5	24.8
6.5	30.2
12.9	14.8
11.2	8
14.6	11
12.3	9.7
12	10.8
7.3	46.1
33.5	12.5
10.2	9.7
3.3	8.4
7	5.4
7.1	33.5
11.4	20.1
10.7	14.4
22.2	15.2
18.7	19.7
19.6	32
17.4	13.9
27	15.3
23.7	18.6
10.7	17.7
23.6	5.2
33.3	7.5
30.1	28.9
7.8	11.3
28.3	41.7
12.2	19.1
57.9	19.8
17.6	17.9
40.8	11
7.1	44.4
17.2	31.9
13.8	66.8
27.3	7.8
5.8	21.3
10.5	23.4
7.7
7.4
9.4
54.5
5
13.7
2.7
13.7
59.8
25.4
13.2
9.9
35.5
6.7
25.4
5
23.6
7.4
8.1
10.8
22.9
8.5
10.7
7.1
46.4
5.5
81
10.5
8.9
27.7
26.3
21.7
9.6
19.4
11.1
6.2
21.1
16.5
7.9
11.1
24.9
9.9
9.6
45.8
75.1
16.5
13.3
11.3
13.8
11.7
64.9
5.1
22.9
11.7
19.5
12.9
21
38.3
32.1
25.8
6.8
6.9
13.2
10.3
9.2
6.6
9.5
60.6
35
11.2
7.3
38.6
5.5
19.4
49.3
11.2
8.9
6.6
28.5
20.7
16.2
11.6
7.5
10.7
13.6
23.4
6.4
6.5
20.4
50.7
10.6
9.6
10.8
17.1
8.2
8.8
6.3
10
51.4
9.6
7.6
25.8
6.6
17.3
14.7
8.1
7.3
12.5
4.4
7.9
10.1
6.3
34.5
25.7
5.4
12.6
5.8
14.4
9.3
15.3
23.4
15.1
7.3
5.5
6.3
5.2
11.7
14.1
6.1
16.8
11
13.1
8.2
15
12.5
5.4
19.7
28.4
11.4
27.2
10.3
6.8
18
8.8
4
14.6
19.1
20.4
80.6
11.3
16.1
18.8
42.3
15.7
4.6
4.1
7.8
9.4
10.1
37.7
17.5
15.3
39.1
19.9
14.8
15.9
12
13.5
11.4
14.7
18.6
13.8
25.5
11.2
85.6
43.4
11.2
13.8
9.9
19.7
10.4
8.5
7.4
60.8
7.8
19.3
8.1
23.6
28.1
13.3
13.7
10.1
19.2
11.7
63.6
80.4
13
7.9
10.1
24.1
21.1
73.4
20.9
36.3
9.8
33
7.9
12.8
3.7
17.7
10.6
9.6
60.3
9
5
11.3
4.4
15.6
15.5
22.6
5.8
10.9
8.5
5.7
30
11.5
24.5
9.4
17
8.4
7.9
49.5
6.5
6.7
27.4
20.6
35.2
6.3
16.8
5.7
6.2
2.9
20.6
12.5
13.5
10.6
6.5
17
11.5
95
17
17.5
9.6
8.5
5.2
15.1
11.8
12.3
10.3
7.9
10.5
17.3
4.9
18.4
12.7
10.1
47.3
16
13.9
12.3
16.4
12.8
11.3
6.9
35
7.2
8.6
20.7
13.2
9
14.2
16.9
5.6
26.7
12.8
8.6
14.1
9.3
19.3
18.1
4.9
25.2
8.4
11.7
6.7
9
63.9
8.2
10.4
37.4
16.3
16.9
12.9
31.4
15.8
9.9
15.3
19.3
11.2
17.5
27.5
19.1
22.3

## Sheet: Figure4D
0 FLG LoF	1+ FLG LoF
53.3	14
10.7	8.6
10.5	28.9
5.1	7.8
13.9	19.9
18.9	7.9
26.6	15.4
10.3	22.4
8.8	6
8.2	15.7
13.1	22.6
25.5	44.3
84.5	11.9
5.1	16.1
10.7	69.6
5.2	17.7
89.1	18.8
5	17.4
52.3	10
6.3	48.3
14	70.3
6.6	9.4
5.8	6.3
27.5	24.8
6.5	30.2
12.9	14.8
11.2	8
14.6	11
12.3	9.7
12	10.8
7.3	46.1
33.5	12.5
10.2	9.7
3.3	8.4
7	5.4
7.1	33.5
11.4	20.1
10.7	14.4
22.2	15.2
18.7	19.7
19.6	32
17.4	13.9
27	15.3
23.7	18.6
10.7	17.7
23.6	5.2
33.3	7.5
30.1	28.9
7.8	11.3
28.3	41.7
12.2	19.1
57.9	19.8
17.6	17.9
40.8	11
7.1	44.4
17.2	31.9
13.8	66.8
27.3	7.8
5.8	21.3
10.5	23.4
7.7
7.4
9.4
54.5
5
13.7
2.7
13.7
59.8
25.4
13.2
9.9
35.5
6.7
25.4
5
23.6
7.4
8.1
10.8
22.9
8.5
10.7
7.1
46.4
5.5
81
10.5
8.9
27.7
26.3
21.7
9.6
19.4
11.1
6.2
21.1
16.5
7.9
11.1
24.9
9.9
9.6
45.8
75.1
16.5
13.3
11.3
13.8
11.7
64.9
5.1
22.9
11.7
19.5
12.9
21
38.3
32.1
25.8
6.8
6.9
13.2
10.3
9.2
6.6
9.5
60.6
35
11.2
7.3
38.6
5.5
19.4
49.3
11.2
8.9
6.6
28.5
20.7
16.2
11.6
7.5
10.7
13.6
23.4
6.4
6.5
20.4
50.7
10.6
9.6
10.8
17.1
8.2
8.8
6.3
10
51.4
9.6
7.6
25.8
6.6
17.3
14.7
8.1
7.3
12.5
4.4
7.9
10.1
6.3
34.5
25.7
5.4
12.6
5.8
14.4
9.3
15.3
23.4
15.1
7.3
5.5
6.3
5.2
11.7
14.1
6.1
16.8
11
13.1
8.2
15
12.5
5.4
19.7
28.4
11.4
27.2
10.3
6.8
18
8.8
4
14.6
19.1
20.4
80.6
11.3
16.1
18.8
42.3
15.7
4.6
4.1
7.8
9.4
10.1
37.7
17.5
15.3
39.1
19.9
14.8
15.9
12
13.5
11.4
14.7
18.6
13.8
25.5
11.2
85.6
43.4
11.2
13.8
9.9
19.7
10.4
8.5
7.4
60.8
7.8
19.3
8.1
23.6
28.1
13.3
13.7
10.1
19.2
11.7
63.6
80.4
13
7.9
10.1
24.1
21.1
73.4
20.9
36.3
9.8
33
7.9
12.8
3.7
17.7
10.6
9.6
60.3
9
5
11.3
4.4
15.6
15.5
22.6
5.8
10.9
8.5
5.7
30
11.5
24.5
9.4
17
8.4
7.9
49.5
6.5
6.7
27.4
20.6
35.2
6.3
16.8
5.7
6.2
2.9
20.6
12.5
13.5
10.6
6.5
17
11.5
95
17
17.5
9.6
8.5
5.2
15.1
11.8
12.3
10.3
7.9
10.5
17.3
4.9
18.4
12.7
10.1
47.3
16
13.9
12.3
16.4
12.8
11.3
6.9
35
7.2
8.6
20.7
13.2
9
14.2
16.9
5.6
26.7
12.8
8.6
14.1
9.3
19.3
18.1
4.9
25.2
8.4
11.7
6.7
9
63.9
8.2
10.4
37.4
16.3
16.9
12.9
31.4
15.8
9.9
15.3
19.3
11.2
17.5
27.5
19.1
22.3

## Sheet: Figure5B
FLG_LoF_1000AA_Lesional
Yes	No
0.010623	0.0280342
0.00960721	0.0264914
0.00901577	0.0251494
0.00900776	0.0241249
0.00723897	0.0234652
0.00544822	0.0218433
0.00531149	0.0214432
0.00482028	0.0200535
0.00396994	0.0193257
0.00357791	0.0191037
0.00333061	0.017907
0.00319493	0.017337
0.0024779	0.0170589
0.00246648	0.016824
0.00246648	0.0166308
0.00170817	0.0154455
0.00167689	0.0151277
0.00131262	0.0141473
0.00105393	0.0129282
0.00080988	0.0126622
0.00069856	0.0125747
0.00061378	0.0125457
0.00051256	0.0120625
0.00045139	0.0119515
0.00040122	0.0119239
0.00028634	0.0118964
0.00026778	0.0117942
0.00019876	0.0112547
0.00012377	0.0111769
7.14e-05	0.0111511
4.05e-05	0.0111254
3.09e-05	0.011023
2.38e-05	0.0108713
1.39e-05	0.0108212
8.38e-06	0.0107962
	0.0107216
	0.010623
	0.0105985
	0.010574
	0.0104767
	0.0103325
	0.0102849
	0.0101667
	0.0098659
	0.00961832
	0.00952983
	0.00929068
	0.00920521
	0.00907848
	0.00866851
	0.00843147
	0.00833463
	0.00821988
	0.00791093
	0.00775854
	0.00770494
	0.00758133
	0.00758133
	0.00749425
	0.00744248
	0.00734002
	0.00725571
	0.0072056
	0.00705731
	0.00704102
	0.00700856
	0.00694408
	0.00683268
	0.00673861
	0.00669206
	0.0066152
	0.00628735
	0.0061722
	0.00615795
	0.00613335
	0.00611542
	0.00604518
	0.00589347
	0.00574557
	0.00563384
	0.00562083
	0.0054231
	0.00535462
	0.00532378
	0.00520219
	0.0051782
	0.0051782
	0.00514243
	0.00513057
	0.00507164
	0.00502498
	0.00491588
	0.00487629
	0.00476492
	0.00470222
	0.00468847
	0.00466686
	0.00453924
	0.00452877
	0.00442533
	0.00440493
	0.00431427
	0.00427459
	0.00423526
	0.00423526
	0.00399755
	0.00397912
	0.00394252
	0.00392434
	0.00380822
	0.00372985
	0.00366154
	0.00365309
	0.00364466
	0.00361531
	0.0036028
	0.00350428
	0.00347204
	0.00342029
	0.00341634
	0.00336153
	0.00335377
	0.0033076
	0.00328475
	0.00323953
	0.00323205
	0.00320232
	0.00318756
	0.00316554
	0.00310756
	0.00305065
	0.00296895
	0.00292638
	0.00271782
	0.00268041
	0.00266805
	0.00264962
	0.0026435
	0.00256528
	0.00256084
	0.00255346
	0.00248938
	0.00243815
	0.0024228
	0.00241711
	0.00241572
	0.00240458
	0.00238797
	0.00236054
	0.00231731
	0.00231196
	0.00229599
	0.0022775
	0.00222805
	0.00222291
	0.00221778
	0.00220756
	0.00220246
	0.00216213
	0.00215465
	0.00215216
	0.00215216
	0.00214719
	0.00211763
	0.00205497
	0.00203607
	0.00199416
	0.00198497
	0.00191072
	0.0018714
	0.00183501
	0.00182655
	0.00181603
	0.00179724
	0.00179724
	0.00175012
	0.00174004
	0.00174004
	0.00170029
	0.00168077
	0.00166916
	0.0016538
	0.00164998
	0.00164618
	0.00164427
	0.00163103
	0.00162351
	0.00157912
	0.00157547
	0.00156459
	0.00156098
	0.00146319
	0.00145981
	0.00145981
	0.00144305
	0.00136205
	0.00136205
	0.0013402
	0.00132175
	0.00131647
	0.0013104
	0.00128264
	0.00125915
	0.00125335
	0.00124469
	0.00122189
	0.00120786
	0.00120229
	0.001183
	0.00116402
	0.00114007
	0.00107857
	0.00105393
	0.00104183
	0.00104183
	0.00101334
	0.00099939
	0.0009902
	0.00098791
	0.00098336
	0.00096922
	0.00096535
	0.00096312
	0.0009609
	0.00094388
	0.00092122
	0.00091117
	0.0009007
	0.00088216
	0.00085015
	0.00081929
	0.00080801
	0.00078956
	0.0007401
	0.00070342
	0.00069695
	0.00066856
	0.00065027
	0.00064728
	0.00063249
	0.00063142
	0.00062812
	0.00062561
	0.00061662
	0.00061236
	0.00060254
	0.00059874
	0.00059699
	0.00059324
	0.00058742
	0.00057799
	0.00053342
	0.00051493
	0.00051256
	0.0005055
	0.00049396
	0.00049396
	0.000481
	0.00047603
	0.00046785
	0.00046677
	0.00045453
	0.00045139
	0.00044724
	0.00044415
	0.00044108
	0.00043905
	0.00038487
	0.00037435
	0.00032364
	0.00031845
	0.00031606
	0.00029303
	0.00029033
	0.00028833
	0.00028174
	0.00026671
	0.00026166
	0.00025926
	0.00025628
	0.0002487
	0.00024134
	0.00022362
	0.00022259
	0.00022105
	0.000217
	0.00019876
	0.00019467
	0.00019067
	0.00018567
	0.00017955
	0.00016869
	0.00016089
	0.00015849
	0.00015595
	0.00015238
	0.00014483
	0.0001435
	0.00014284
	0.00013553
	0.00013312
	0.00012679
	0.00012179
	0.00012011
	0.00011956
	0.00011442
	0.00011181
	0.000108
	0.00010553
	0.00010384
	0.000101
	9.92e-05
	9.61e-05
	8e-05
	7.83e-05
	7.06e-05
	6.69e-05
	6.16e-05
	5.53e-05
	5.38e-05
	5.37e-05
	4.61e-05
	4.4e-05
	4.3e-05
	4.06e-05
	4.05e-05
	3.99e-05
	2.84e-05
	2.47e-05
	2e-05
	1.57e-05
	1.17e-05
	4.43e-06
	2.42e-06

[truncated: 14 more sheets: Figure5A, SupplementalFigure1A, SupplementalFigure1B, SupplementalFigure1C, SupplementalFigure1D, SupplementalFigure1E, SupplementalFigure1F, SupplementalFigure2A, SupplementalFigure2B, SupplementalFigure2C, SupplementalFigure2D, SupplementalFigure3A, SupplementalFigure3B, SupplementalFigure3C]
